# Supplementary material for: Plant Extracts and Phytochemicals from the Asteraceae Family with Antiviral Properties
Source: Molecules. 2024 Feb 9;29(4):814. doi: 10.3390/molecules29040814 (PMC10891539; doi:10.3390/molecules29040814)
Supplement: Supplementary file 1 [file molecules-29-00814-s001.zip]

Archive with 1 entries (1 files):
- molecules-2802394-supplementary.pdf
